# Supplementary material for: The impact of model assumptions in interpreting cell kinetic studies
Source: PLoS Comput Biol. 2025 Jun 3;21(6):e1012704. doi: 10.1371/journal.pcbi.1012704 (PMC12133179; doi:10.1371/journal.pcbi.1012704)
Supplement: S2 File — (XLSX) [file pcbi.1012704.s015.xlsx]

## Sheet: optimal data
p_C	p_E	dstar_C	dstar_E	r	C_on_E	k
0.000345617	0.000207979	0.013995	0.0330072	6.02643e-06	0.00495945	17
0.000852347	0.000455884	0.00271723	0.0103366	9.39771e-05	0.00517656	9
0.0067416	0.00213122	0.30913	0.0209361	0.000291143	0.308973	3
0.000155622	0.00143917	0.00785663	0.047412	7.22344e-05	0.0133079	12
0.00122647	0.000417861	0.0302599	0.00778974	6.16128e-05	0.367563	7
0.00232249	0.00700922	0.0433423	0.0162115	0.000325783	3.60514e-05	18
0.00129476	0.000221527	0.049423	0.00499053	0.000706154	1.25923e-05	11
0.000566913	0.000933112	0.000848808	0.0649432	7.62705e-05	1.18054	7
0.00560658	0.00840432	0.0523438	0.0530004	0.00162878	6.37644	1
0.000291154	0.00013291	0.00707833	0.00294283	2.40792e-05	0.000156846	15
0.00615955	0.000197882	0.510676	0.0422715	0.00030069	0.219044	4
0.000171817	0.000291187	0.000240938	0.0410893	5.1249e-06	0.00284529	16
0.000475609	0.000838124	0.0269566	0.0653503	7.90975e-05	37.4525	0
0.000120548	0.00131489	0.000380875	0.0543247	3.06129e-05	95.9916	3
0.00520153	0.0050929	0.292846	0.0180429	0.000309765	5.02621e-05	19
0.000163509	0.00423603	0.00145742	0.0497643	3.31599e-06	1.68787	11
0.000267386	0.000362409	0.0125607	0.0012653	2.11581e-05	0.000852874	13
0.00652141	0.00153808	0.0379254	0.0339044	0.00141819	0.0162903	8
0.00115985	0.000128038	0.0201055	0.0177759	0.000799101	0.439244	4
0.00596446	0.000369843	0.0870352	0.0126599	0.00171671	0.000328179	9
0.00208203	0.00069613	0.00527864	0.0500177	9.70928e-05	6.53296	5
0.000103012	0.000748706	0.00232607	0.0208707	2.36539e-05	0.00988143	15
0.00030504	0.000109831	0.00686344	0.0252776	2.23385e-05	1.25146e-05	15
0.00167993	0.00149223	0.00197555	0.0401447	3.93634e-05	3.63812	8
0.00136291	0.00761264	0.0460583	0.0397778	6.01095e-05	0.76426	6
0.00457327	0.00160388	0.139438	0.018211	0.000255194	0.0946854	7
0.00190212	0.0041494	0.0126847	0.0148705	0.00034103	1.89125	4
0.00292829	0.00912066	0.0018321	0.0574578	0.00118394	2.4383	3
0.0025815	0.00109836	0.151179	0.0106421	7.36561e-05	17.1373	2
0.000383498	0.00221063	0.0229885	0.00639016	2.0194e-05	43.6162	1
0.0028213	0.00248762	0.0349878	0.0611924	0.00025078	0.00292753	12
0.000108237	0.000108163	7.44317e-06	0.000426625	0.000103294	0.00118668	10
0.00023871	0.000180488	0.00712317	0.00680727	3.06506e-05	0.00264337	15
0.000361845	0.00305353	0.00117503	0.0328146	1.1406e-05	0.134515	13
0.000189328	0.00670256	0.000449273	0.0613534	1.21741e-05	1.28992	6
0.000322342	0.00297445	0.000329357	0.06516	4.26766e-06	0.303726	12
0.00357145	0.00207724	0.00274014	0.0271676	0.0012491	1.04467e-05	17
0.00436713	0.000185016	0.0380902	0.0490946	0.00221945	0.000564868	10
0.00153877	0.00181075	0.0355237	0.0105532	0.000414924	3.40491	1
0.00910528	0.000230657	0.000799543	0.0030737	0.00897895	0.000824256	3
0.000606394	0.000800195	0.0012448	0.0569284	1.02875e-05	0.0138852	15
0.00404169	0.00120226	0.0678754	0.00438462	5.0001e-05	0.000117156	18
0.00110327	0.000327745	0.00942034	0.0200042	0.000928954	1.72139e-06	17
0.00858415	0.000140497	0.00268215	0.00688313	0.00765222	0.000836966	6
0.00180628	0.00028385	0.0914259	0.00530072	0.000597973	1.39004e-05	19
0.00314712	0.000273865	0.00344634	0.0519434	0.00172993	0.304742	5
0.000877997	0.00124986	0.00346832	0.0313033	1.3457e-05	0.0886919	14
0.001033	0.00469711	0.0149138	0.0305881	2.32819e-05	0.00648141	17
0.00212395	0.000616965	0.0368341	0.00336684	0.00135022	1.81967e-06	18
0.000407411	0.000334012	0.00179359	0.012539	4.16536e-06	0.000256227	16
0.000437442	0.000563245	0.0111664	0.0159726	4.01963e-05	0.00464083	14
0.000203264	0.00135251	0.000870006	0.00820372	2.21634e-05	0.00349315	14
0.00141459	0.00628921	0.00556706	0.0409153	0.000691637	6.97568	2
0.000758648	0.00107742	0.00269051	0.00884557	3.12299e-05	41.414	2
0.000737205	0.000534238	0.0058521	0.0336514	4.44884e-05	0.0909518	4
0.000113844	0.00040752	0.000642366	0.0241511	2.79117e-06	0.000553026	19
0.000421539	0.00805365	0.002035	0.063267	9.4594e-05	0.0330977	10
0.00996858	0.000392471	0.0900497	0.0480257	0.000209543	0.0010286	13
0.000146868	0.00051104	0.000923833	0.0079553	6.61811e-05	0.0260866	11
0.0071404	0.000156976	0.0516028	0.0267226	0.00575197	3.09891e-05	16
0.000664113	0.000685417	0.00199955	0.0292889	0.000501516	7.20642e-05	18
0.00194497	0.00367655	0.025338	0.0128838	0.000137075	1.75776	5
0.000281015	0.00100818	0.0180925	0.0152651	4.54102e-05	0.0511745	12
0.000139885	0.00260641	0.000401973	0.00496148	1.55659e-06	3.59964	3
0.00149982	0.000120804	0.00487058	0.0217026	1.79197e-05	0.675614	5
0.00050697	0.000240158	0.000374926	0.0541739	0.000168527	0.545196	7
0.000178374	0.000464056	0.000232045	0.0248479	1.89146e-06	0.0526498	13
0.000961036	0.0034372	0.0125279	0.00595336	0.000197856	0.00022485	10
0.0054067	0.000103705	0.088313	0.00179738	0.0033099	9.41672e-05	9
0.00424362	0.000658213	0.0228893	0.0189739	0.000111707	1.03325	7
0.000216559	0.00658739	0.000282479	0.0317632	4.31206e-06	1404.27	2
0.000595395	0.000211083	0.00386715	0.000456235	1.13103e-05	7.32429	0
0.000941948	0.00238206	0.00907509	0.0126122	0.000176832	0.0156644	11
0.00495135	0.00551245	0.103427	0.0115123	0.000494618	0.000260361	14
0.00224778	0.000759627	0.0063821	0.0282738	0.000887411	3.09843e-05	16
0.000191725	0.000166578	0.000401112	0.00401136	2.81448e-06	0.000516385	16
0.00369532	0.00347033	0.283607	0.0456751	0.00013093	2.46818e-05	19
0.000247766	0.000887122	0.00116346	0.00409119	3.11386e-05	0.354071	8
0.00792907	0.000313222	0.0125171	0.0012704	0.00551689	2.48831e-05	12
0.000721223	0.0053463	0.01338	0.0110107	2.4908e-05	44.1107	0
0.000798353	0.00188402	0.00104506	0.0632803	0.000117507	0.00134942	18
0.000548022	0.00957541	0.00835565	0.0478006	0.000171419	0.00877052	14
0.00819563	0.00898536	0.0804166	0.0421615	0.00021486	1.66315	6
0.00937404	0.00267507	0.014275	0.0461549	0.00143557	0.000927249	10
0.000645223	0.00280267	0.00551955	0.0171174	0.000500414	0.553047	4
0.00049005	0.000971543	0.00573067	0.0027335	0.000182275	0.01138	6
0.00265523	0.00500616	0.00521491	0.0378088	3.75335e-05	0.459071	9
0.00106842	0.0019056	0.0037164	0.0153475	0.000110316	0.0141902	11
0.00333258	0.0043981	0.148252	0.0548472	5.30726e-05	0.423185	8
0.000368705	0.00167491	0.0023308	0.0241027	4.24076e-05	0.0485646	13
0.00244046	0.00329317	0.00595069	0.0525559	0.000478177	6.09049e-05	17
0.00755447	0.00397846	0.706734	0.0495516	0.000248789	4.74057	0
0.00320612	0.000145645	0.0192192	0.00272366	0.00137683	0.000852421	8
0.000126898	0.00729312	0.00182293	0.017451	8.61241e-06	22.6022	2
0.000115659	0.000499392	0.00110733	0.0306132	4.20619e-06	215.065	5
0.00160799	0.00590388	0.00224969	0.0220675	0.000391711	0.00189903	9
0.000254166	0.00016109	0.000232192	0.0123907	0.00015202	2.86775	1
0.000135461	0.000597694	0.000315459	0.00642563	1.70728e-06	0.00385238	19
0.00384147	0.000261545	0.00603976	0.00638806	0.000147722	0.317866	1
0.000228548	0.000118681	0.0146607	0.00053502	1.93457e-05	6.08931	0

## Sheet: realistic data
p_C	dstar_C	r	p_1	p_2	gamma	d1	d2	C_on_E2	C_on_E1	k
0.000345617	0.013995	6.02643e-06	0.000597694	0.000392471	0.863478	0.00398033	0.033542	0.00988888	0.00994912	17
0.000852347	0.00271723	9.39771e-05	0.00700922	0.000759627	0.531309	0.00714155	0.0104534	0.00917928	0.0118712	9
0.0067416	0.30913	0.000291143	0.00912066	0.000455884	0.45532	0.00944833	0.0213281	0.396842	1.39541	3
0.000155622	0.00785663	7.22344e-05	0.00957541	0.00181075	0.543836	0.0117167	0.0492081	0.0233628	0.0309214	12
0.00122647	0.0302599	6.16128e-05	0.0043981	0.000597694	0.989102	0.00726527	0.00782133	0.685055	0.793095	7
0.00232249	0.0433423	0.000325783	0.000971543	0.00040752	0.40438	0.00221658	0.0180453	6.00763e-05	9.01498e-05	18
0.00129476	0.049423	0.000706154	0.000464056	0.000156976	0.0391964	0.00046477	0.00500803	1.91582e-05	3.67418e-05	11
0.000566913	0.000848808	7.62705e-05	0.00120226	0.00181075	0.0836179	0.00216597	0.0755047	1.28967	13.9521	7
0.00560658	0.0523438	0.00162878	0.00658739	0.000597694	0.778094	0.0227497	0.0576098	10.1183	17.2424	1
0.000291154	0.00707833	2.40792e-05	0.000211083	0.000748706	0.88225	0.000320267	0.0029574	0.000222001	0.000534411	15
0.00615955	0.510676	0.00030069	0.000103705	0.00143917	0.295292	0.000414892	0.0430141	0.325943	0.667885	4
0.000171817	0.000240938	5.1249e-06	0.00131489	0.00213122	0.534619	0.00182579	0.041534	0.00405159	0.0095565	16
0.000475609	0.0269566	7.90975e-05	0.000291187	0.000455884	0.603583	0.00207924	0.0665247	58.3574	104.551	0
0.000120548	0.000380875	3.06129e-05	0.000120804	0.00069613	0.979345	0.0231439	0.0548103	136.16	325.385	3
0.00520153	0.292846	0.000309765	0.00120226	0.000180488	0.617013	0.00623886	0.0211691	7.22254e-05	0.000165284	19
0.000163509	0.00145742	3.31599e-06	0.00188402	0.00100818	0.876601	0.0119321	0.0511788	2.45105	5.42083	11
0.000267386	0.0125607	2.11581e-05	0.000273865	0.000313222	0.554917	0.000355897	0.00133109	0.00144992	0.00207121	13
0.00652141	0.0379254	0.00141819	0.00143917	0.00805365	0.297941	0.00320128	0.0380566	0.0197761	0.09242	8
0.00115985	0.0201055	0.000799101	0.000392471	0.000103705	0.506517	0.00323707	0.0205473	0.61993	1.50703	4
0.00596446	0.0870352	0.00171671	0.000369843	0.000748706	0.386376	0.000481294	0.0128369	0.000557743	0.000797335	9
0.00208203	0.00527864	9.70928e-05	0.00069613	0.00347033	0.715403	0.0152172	0.0557944	11.6783	14.8278	5
0.000103012	0.00232607	2.36539e-05	0.000207979	0.0034372	0.767363	0.00608521	0.0226525	0.0148376	0.0295829	15
0.00030504	0.00686344	2.23385e-05	0.00207724	0.00761264	0.670568	0.00208338	0.0252806	2.1937e-05	2.91364e-05	15
0.00167993	0.00197555	3.93634e-05	0.000185016	0.00016109	0.184089	0.00693398	0.0700572	4.66464	16.5321	8
0.00136291	0.0460583	6.01095e-05	0.00188402	0.000334012	0.0430622	0.00201063	0.0425913	0.946861	3.96301	6
0.00457327	0.139438	0.000255194	0.00131489	0.000800195	0.372591	0.00246727	0.0201515	0.138209	0.300673	7
0.00190212	0.0126847	0.00034103	0.000616965	0.00912066	0.964045	0.0105655	0.0152415	3.37359	4.30421	4
0.00292829	0.0018321	0.00118394	0.00107742	0.00124986	0.146828	0.00446831	0.0771612	2.6707	28.0204	3
0.0025815	0.151179	7.36561e-05	0.000273865	0.000120804	0.00950517	0.000321858	0.0156432	21.4254	85.627	2
0.000383498	0.0229885	2.0194e-05	0.000291187	0.000417861	0.820655	0.00173683	0.00670609	74.0459	106.133	1
0.0028213	0.0349878	0.00025078	0.0034372	0.00260641	0.551333	0.00509513	0.0625416	0.00323998	0.0303574	12
0.000108237	7.44317e-06	0.000103294	0.00267507	0.00100818	0.8369	0.00278011	0.000447097	0.0018583	0.00328339	10
0.00023871	0.00712317	3.06506e-05	0.00238206	0.00898536	0.42663	0.00351471	0.0083295	0.00326135	0.01395	15
0.000361845	0.00117503	1.1406e-05	0.00260641	0.0043981	0.450543	0.0082692	0.0397206	0.241909	0.302999	13
0.000189328	0.000449273	1.21741e-05	0.00840432	0.000185016	0.394489	0.0088008	0.0619619	2.18824	3.14218	6
0.000322342	0.000329357	4.26766e-06	0.000933112	0.00221063	0.240798	0.00221157	0.0691908	0.323606	4.94409	12
0.00357145	0.00274014	0.0012491	0.000534238	0.00051104	0.0626555	0.000641402	0.0287708	1.89538e-05	2.32753e-05	17
0.00436713	0.0380902	0.00221945	0.00107742	0.00347033	0.0403355	0.0011292	0.0503266	0.000979403	0.00133459	10
0.00153877	0.0355237	0.000414924	0.00213122	0.00188402	0.315503	0.0030227	0.0124873	6.00508	7.86363	1
0.00910528	0.000799543	0.00897895	0.00670256	0.000327745	0.843237	0.00675249	0.00308298	0.00102123	0.00427344	3
0.000606394	0.0012448	1.02875e-05	0.000145645	0.00109836	0.563885	0.00278503	0.0589697	0.0216581	0.0386892	15
0.00404169	0.0678754	5.0001e-05	0.000563245	0.00957541	0.0644211	0.000662171	0.00582131	0.000124411	0.00200909	18
0.00110327	0.00942034	0.000928954	0.0019056	0.00957541	0.53257	0.00201723	0.0201022	1.76458e-06	7.03376e-05	17
0.00858415	0.00268215	0.00765222	0.000563245	0.000362409	0.595576	0.00080737	0.0070489	0.000970897	0.00606733	6
0.00180628	0.0914259	0.000597973	0.000108163	0.00590388	0.621936	0.00281852	0.00694829	1.88556e-05	5.28947e-05	19
0.00314712	0.00344634	0.00172993	0.000933112	0.00051104	0.796325	0.0143669	0.0553794	0.450177	0.943297	5
0.000877997	0.00346832	1.3457e-05	0.00016109	0.00100818	0.954553	0.0188271	0.032192	0.14865	0.219888	14
0.001033	0.0149138	2.32819e-05	0.00912066	0.00124986	0.420616	0.0174399	0.0420476	0.00778954	0.0385952	17
0.00212395	0.0368341	0.00135022	0.000145645	0.00898536	0.83837	0.000685619	0.00347094	2.97163e-06	4.6941e-06	18
0.000407411	0.00179359	4.16536e-06	0.00423603	0.000140497	0.542044	0.00427394	0.012571	0.000410162	0.000682718	16
0.000437442	0.0111664	4.01963e-05	0.0034372	0.000313222	0.208731	0.00407515	0.018391	0.00516151	0.0460049	14
0.000203264	0.000870006	2.21634e-05	0.0053463	0.00028385	0.910604	0.00650136	0.00831711	0.00593517	0.00848987	14
0.00141459	0.00556706	0.000691637	0.00069613	0.000334012	0.511888	0.0105748	0.0503351	13.0657	14.9658	2
0.000758648	0.00269051	3.12299e-05	0.00805365	0.00305353	0.896771	0.012693	0.00937961	53.145	187.617	2
0.000737205	0.0058521	4.44884e-05	0.00135251	0.00297445	0.339835	0.00137451	0.0336941	0.127523	0.31715	4
0.000113844	0.000642366	2.79117e-06	0.00051104	0.0043981	0.424324	0.00085444	0.024617	0.000563515	0.0297131	19
0.000421539	0.002035	9.4594e-05	0.000185016	0.00100818	0.358374	0.00133396	0.0653241	0.0486781	0.103407	10
0.00996858	0.0900497	0.000209543	0.00297445	0.000455884	0.399974	0.00368067	0.0490851	0.00127473	0.00532718	13
0.000146868	0.000923833	6.61811e-05	0.00120226	0.000597694	0.497512	0.00296134	0.00973198	0.0429342	0.0664788	11
0.0071404	0.0516028	0.00575197	0.000362409	0.00397846	0.776426	0.00943237	0.0293343	6.07631e-05	6.32428e-05	16
0.000664113	0.00199955	0.000501516	0.000534238	0.000362409	0.325752	0.00362049	0.0356768	0.000115057	0.000192858	18
0.00194497	0.025338	0.000137075	0.0043981	0.00107742	0.742104	0.0101199	0.0148722	2.81917	4.66867	5
0.000281015	0.0180925	4.54102e-05	0.000685417	0.00305353	0.602881	0.00642392	0.0190451	0.0682387	0.204644	12
0.000139885	0.000401973	1.55659e-06	0.00040752	0.000334012	0.57173	0.000433147	0.00498067	5.00586	12.814	3
0.00149982	0.00487058	1.79197e-05	0.00469711	0.0053463	0.169581	0.00476281	0.0220243	0.785675	4.8229	5
0.00050697	0.000374926	0.000168527	0.00069613	0.000455884	0.887109	0.0111291	0.0555016	0.694832	2.5316	7
0.000178374	0.000232045	1.89146e-06	0.00805365	0.0043981	0.700817	0.00862538	0.025092	0.0558196	0.927152	13
0.000961036	0.0125279	0.000197856	0.000685417	0.000759627	0.953312	0.000728846	0.00595548	0.000394467	0.000522919	10
0.0054067	0.088313	0.0033099	0.000128038	0.000145645	0.00164781	0.000128301	0.0019567	0.000112641	0.000574157	9
0.00424362	0.0228893	0.000111707	0.00160388	0.00013291	0.0605567	0.00249854	0.0328532	1.50344	3.30384	7
0.000216559	0.000282479	4.31206e-06	0.000273865	0.000118681	0.932973	0.0228716	0.0333866	2134.83	4103.54	2
0.000595395	0.00386715	1.13103e-05	0.000291187	0.00153808	0.866187	0.000362943	0.000467321	12.6862	17.3292	0
0.000941948	0.00907509	0.000176832	0.00469711	0.000685417	0.368332	0.00678662	0.0161956	0.0263063	0.0387219	11
0.00495135	0.103427	0.000494618	0.000933112	0.000180488	0.0505652	0.0010398	0.0135156	0.000298714	0.00202778	14
0.00224778	0.0063821	0.000887411	0.0053463	0.00305353	0.18464	0.00567901	0.0297431	5.52359e-05	7.05702e-05	16
0.000191725	0.000401112	2.81448e-06	0.000838124	0.000118681	0.195071	0.000856704	0.00408803	0.00078788	0.00149855	16
0.00369532	0.283607	0.00013093	0.00028385	0.00912066	0.674942	0.00142739	0.0462259	3.77793e-05	7.11934e-05	19
0.000247766	0.00116346	3.11386e-05	0.00305353	0.0053463	0.918382	0.00564563	0.00432155	0.585573	0.895604	8
0.00792907	0.0125171	0.00551689	0.00670256	0.000800195	0.503388	0.00698561	0.00154964	2.63456e-05	0.000448241	12
0.000721223	0.01338	2.4908e-05	0.00013291	0.00397846	0.513885	0.00069752	0.0115448	66.0191	132.923	0
0.000798353	0.00104506	0.000117507	0.0053463	0.00160388	0.225738	0.0147296	0.0954643	0.00269736	0.00270034	18
0.000548022	0.00835565	0.000171419	0.00028385	0.00213122	0.672129	0.0168399	0.0558768	0.0149567	0.0212051	14
0.00819563	0.0804166	0.00021486	0.00805365	0.000563245	0.844473	0.0273668	0.0457184	1.84541	16.8396	6
0.00937404	0.014275	0.00143557	0.00267507	0.000658213	0.30416	0.00308966	0.0471034	0.00129827	0.00324464	10
0.000645223	0.00551955	0.000500414	0.00805365	0.00131489	0.991554	0.0124443	0.0171548	0.880594	1.48684	4
0.00049005	0.00573067	0.000182275	0.000327745	0.00131489	0.534814	0.000398744	0.00279525	0.0166516	0.035946	6
0.00265523	0.00521491	3.75335e-05	0.00297445	0.000759627	0.280927	0.0054528	0.0441525	0.467284	26.1205	9
0.00106842	0.0037164	0.000110316	0.000230657	0.000128038	0.947175	0.00326724	0.0155168	0.0174922	0.0751706	11
0.00333258	0.148252	5.30726e-05	0.00761264	0.00397846	0.56546	0.0108638	0.0573457	0.60228	1.42314	8
0.000368705	0.0023308	4.24076e-05	0.00367655	0.00551245	0.443298	0.0111556	0.0334951	0.0696303	0.160525	13
0.00244046	0.00595069	0.000478177	0.000166578	0.000971543	0.982508	0.00391706	0.0526227	0.000107276	0.000140899	17
0.00755447	0.706734	0.000248789	0.000759627	0.00761264	0.450945	0.00129147	0.0501992	7.97153	11.6961	0
0.00320612	0.0192192	0.00137683	0.00120226	0.00260641	0.952876	0.00148855	0.00273782	0.00116171	0.00320178	8
0.000126898	0.00182293	8.61241e-06	0.00367655	0.00149223	0.922426	0.00439478	0.0175114	23.1034	1041.75	2
0.000115659	0.00110733	4.20619e-06	0.000563245	0.000800195	0.646954	0.0192909	0.040833	343.986	573.838	5
0.00160799	0.00224969	0.000391711	0.000392471	0.00213122	0.353647	0.000527162	0.0223137	0.00308888	0.00492991	9
0.000254166	0.000232192	0.00015202	0.000221527	0.00120226	0.47069	0.000631927	0.0128522	4.07376	9.68692	1
0.000135461	0.000315459	1.70728e-06	0.000369843	0.000180488	0.546354	0.00225383	0.00798993	0.00553504	0.0126722	19
0.00384147	0.00603976	0.000147722	0.000800195	0.00761264	0.936692	0.000888161	0.00639401	0.508349	0.8483	1
0.000228548	0.0146607	1.93457e-05	0.00120226	0.00221063	0.0106595	0.00120352	0.000651566	6.98241	47.6075	0
